# Supplementary material for: Herpes simplex virus type 1 R-loops are targets for APOBEC-mediated mutagenesis
Source: Genome Biol. 2026 Apr 14;27:169. doi: 10.1186/s13059-026-04078-y (PMC13185267; doi:10.1186/s13059-026-04078-y)
Supplement: Supplementary file 2 — Additional file 2: Supplementary Table S3 containing the identified C → T mutations and genomic positions of ChIP-seq and DRIP-seq peaks. [file 13059_2026_4078_MOESM2_ESM.xlsx]

## Sheet: Jurkat, HSV1 DRIP-seq peaks
Peak	start	end	length
rloop_01	9060	9500	440
rloop_02	24520	24800	280
rloop_03	35260	35560	300
rloop_04	36080	36320	240
rloop_05	45980	46180	200
rloop_06	50440	50860	420
rloop_07	52620	53520	900
rloop_08	53820	54880	1060
rloop_09	64480	64800	320
rloop_10	70580	70980	400
rloop_11	71560	71880	320
rloop_12	89820	90320	500
rloop_13	90620	91400	780
rloop_14	91440	91800	360
rloop_15	93620	94200	580
rloop_16	96280	97040	760
rloop_17	98000	98200	200
rloop_18	98380	98880	500
rloop_19	103300	103800	500
rloop_20	104500	105140	640
rloop_21	105920	106560	640
rloop_22	115980	116180	200
rloop_23	116940	117180	240
rloop_24	120200	120540	340
rloop_25	132380	132700	320
rloop_26	133500	133960	460
rloop_27	136640	137540	900
rloop_28	138340	138800	460
rloop_29	138960	139180	220
rloop_30	139320	139820	500
rloop_31	140080	141200	1120
rloop_32	141580	141880	300
rloop_33	143020	144380	1360
rloop_34	144560	145620	1060

## Sheet: Jurkat, HSV1 A3A ChIP-seq peaks
Peak	start	end	length
A3A_01	8740	8880	140
A3A_02	8940	9200	260
A3A_03	14700	15020	320
A3A_04	19960	20060	100
A3A_05	20700	20940	240
A3A_06	25120	25260	140
A3A_07	25700	25840	140
A3A_08	29600	29900	300
A3A_09	30920	31060	140
A3A_10	34740	34820	80
A3A_11	37040	37100	60
A3A_12	40920	41080	160
A3A_13	46360	46640	280
A3A_14	47880	47960	80
A3A_15	50880	50980	100
A3A_16	52660	52960	300
A3A_17	63760	64020	260
A3A_18	65480	65540	60
A3A_19	65640	65760	120
A3A_20	66500	66780	280
A3A_21	67400	67560	160
A3A_22	71560	71700	140
A3A_23	72200	72320	120
A3A_24	73920	74120	200
A3A_25	76040	76160	120
A3A_26	77040	77100	60
A3A_27	78220	78280	60
A3A_28	80440	80660	220
A3A_29	83020	83140	120
A3A_30	87740	87800	60
A3A_31	91900	91980	80
A3A_32	92840	92900	60
A3A_33	96580	96680	100
A3A_34	98460	98540	80
A3A_35	105120	105240	120
A3A_36	106260	106380	120
A3A_37	107880	108160	280
A3A_38	110020	110120	100
A3A_39	111980	112120	140
A3A_40	115080	115160	80
A3A_41	115400	115520	120
A3A_42	116020	116140	120
A3A_43	117360	117540	180
A3A_44	120180	120540	360
A3A_45	133120	133180	60
A3A_46	136020	136100	80
A3A_47	136640	136900	260
A3A_48	137120	137180	60
A3A_49	137420	137540	120
A3A_50	137820	137940	120
A3A_51	140880	141200	320
A3A_52	144080	144140	60

## Sheet: Jurkat, HSV1 A3G ChIP-seq peaks
Peak	start	end	length
A3G_01	8740	8880	140
A3G_02	8940	9140	200
A3G_03	13220	13380	160
A3G_04	19020	19180	160
A3G_05	19440	19580	140
A3G_06	26160	26240	80
A3G_07	28060	28120	60
A3G_08	29620	29900	280
A3G_09	30360	30800	440
A3G_10	31820	32980	1160
A3G_11	33100	33320	220
A3G_12	38700	38860	160
A3G_13	42820	42940	120
A3G_14	45100	45500	400
A3G_15	45720	45900	180
A3G_16	46360	46640	280
A3G_17	65640	66000	360
A3G_18	67720	67800	80
A3G_19	71980	72400	420
A3G_20	72620	77880	5260
A3G_21	77920	78500	580
A3G_22	78540	79300	760
A3G_23	79400	80860	1460
A3G_24	81000	81480	480
A3G_25	81520	81840	320
A3G_26	81860	82280	420
A3G_27	82340	82420	80
A3G_28	82440	84260	1820
A3G_29	84300	84560	260
A3G_30	85240	85420	180
A3G_31	87120	87360	240
A3G_32	94720	94880	160
A3G_33	101260	101340	80
A3G_34	101880	102040	160
A3G_35	117380	117500	120
A3G_36	120180	120240	60
A3G_37	120280	120340	60
A3G_38	136800	136900	100

## Sheet: Jurkat, HSV1 mutations
Mutation	position
M_001	8998
M_002	9015
M_003	9034
M_004	9041
M_005	9049
M_006	9056
M_007	9075
M_008	9083
M_009	9092
M_010	9098
M_011	9100
M_012	9112
M_013	9115
M_014	9117
M_015	9119
M_016	9126
M_017	9132
M_018	9134
M_019	30029
M_020	30032
M_021	46353
M_022	50719
M_023	52747
M_024	71550
M_025	71554
M_026	71556
M_027	71562
M_028	71566
M_029	71568
M_030	71572
M_031	71574
M_032	71580
M_033	71586
M_034	71590
M_035	71592
M_036	71598
M_037	71602
M_038	71604
M_039	71610
M_040	71614
M_041	71616
M_042	71622
M_043	71628
M_044	71634
M_045	71638
M_046	71640
M_047	71646
M_048	71652
M_049	71656
M_050	71658
M_051	71662
M_052	71664
M_053	71668
M_054	71670
M_055	71674
M_056	71676
M_057	71680
M_058	71682
M_059	71686
M_060	71688
M_061	71692
M_062	71694
M_063	71698
M_064	71700
M_065	71704
M_066	71706
M_067	71710
M_068	71712
M_069	71716
M_070	71718
M_071	71722
M_072	71724
M_073	71725
M_074	71728
M_075	71730
M_076	71734
M_077	71736
M_078	71742
M_079	71746
M_080	71748
M_081	71749
M_082	71754
M_083	71761
M_084	72467
M_085	72471
M_086	74124
M_087	99071
M_088	99089
M_089	99101
M_090	117091
M_091	117093
M_092	117108
M_093	136861
M_094	136867
M_095	136873
M_096	143572
M_097	143596
M_098	143605
M_099	143606
M_100	143621
M_101	143651
M_102	143655
M_103	143665
M_104	143666
M_105	143692
M_106	143718

## Sheet: RPE-1, HSV1 mutations
Mutation	position
M_001	30086
M_002	50719
M_003	50722
M_004	50723
M_005	50725
M_006	50726
M_007	50732
M_008	50734
M_009	57205
M_010	57207
M_011	57221
M_012	57226
M_013	57232
M_014	57238
M_015	71590
M_016	71602
M_017	71614
M_018	71638
M_019	71656
M_020	71662
M_021	71668
M_022	71674
M_023	71680
M_024	71686
M_025	71692
M_026	71698
M_027	71704
M_028	71710
M_029	71716
M_030	71728
M_031	77631
M_032	77640
M_033	77647
M_034	136820
M_035	136825
M_036	136831
M_037	136861
M_038	136862
M_039	136867
M_040	136873
M_041	136875
M_042	136886
M_043	136887
M_044	136888
M_045	136889
M_046	136891
M_047	136893
M_048	136896
M_049	136897
M_050	136898
M_051	136903
M_052	136927

## Sheet: HEK29-AD, HSV1 mutations
Mutation	position
M_001	30034
M_002	30038
M_003	30086
M_004	30090
M_005	30110
M_006	50719
M_007	50722
M_008	50723
M_009	50725
M_010	50726
M_011	50732
M_012	50734
M_013	57144
M_014	57152
M_015	57155
M_016	57157
M_017	57159
M_018	57163
M_019	57168
M_020	57175
M_021	57178
M_022	57181
M_023	57182
M_024	57205
M_025	57207
M_026	57221
M_027	57226
M_028	57232
M_029	57238
M_030	57254
M_031	57259
M_032	71590
M_033	71602
M_034	71614
M_035	71638
M_036	71656
M_037	71662
M_038	71668
M_039	71674
M_040	71680
M_041	71686
M_042	71692
M_043	71698
M_044	71704
M_045	71710
M_046	71716
M_047	71728
M_048	74145
M_049	77631
M_050	77640
M_051	77645
M_052	77647
M_053	136757
M_054	136761
M_055	136770
M_056	136782
M_057	136789
M_058	136799
M_059	136803
M_060	136820
M_061	136825
M_062	136830
M_063	136835
M_064	136859
M_065	136861
M_066	136862
M_067	136863
M_068	136866
M_069	136867
M_070	136868
M_071	136869
M_072	136872
M_073	136873
M_074	136875
M_075	136886
M_076	136887
M_077	136888
M_078	136889
M_079	136890
M_080	136891
M_081	136893
M_082	136896
M_083	136897
M_084	136898
M_085	136903
M_086	136905
M_087	136919
M_088	136925
M_089	136926
M_090	136927
M_091	136932
M_092	136935
M_093	136940
M_094	136943
M_095	136944
M_096	136946
M_097	136947
M_098	136948
M_099	136949

## Sheet: HEK293-AD, HSV1 A3A mutations
Mutation	position
M_001	30034
M_002	30038
M_003	30086
M_004	30090
M_005	50719
M_006	50722
M_007	50723
M_008	50725
M_009	50726
M_010	50732
M_011	50734
M_012	57144
M_013	57152
M_014	57155
M_015	57157
M_016	57159
M_017	57163
M_018	57168
M_019	57175
M_020	57178
M_021	57181
M_022	57182
M_023	57205
M_024	57207
M_025	57221
M_026	57226
M_027	57232
M_028	57238
M_029	57254
M_030	57259
M_031	71590
M_032	71602
M_033	71614
M_034	71638
M_035	71656
M_036	71662
M_037	71668
M_038	71674
M_039	71680
M_040	71686
M_041	71692
M_042	71698
M_043	71704
M_044	71710
M_045	71716
M_046	71728
M_047	74145
M_048	77631
M_049	77640
M_050	77647
M_051	136757
M_052	136761
M_053	136770
M_054	136782
M_055	136789
M_056	136799
M_057	136803
M_058	136820
M_059	136825
M_060	136835
M_061	136859
M_062	136861
M_063	136862
M_064	136863
M_065	136866
M_066	136867
M_067	136868
M_068	136869
M_069	136872
M_070	136873
M_071	136875
M_072	136886
M_073	136887
M_074	136888
M_075	136889
M_076	136890
M_077	136891
M_078	136893
M_079	136896
M_080	136897
M_081	136898
M_082	136903
M_083	136905
M_084	136919
M_085	136925
M_086	136926
M_087	136927
M_088	136932
M_089	136935
M_090	136940
M_091	136943
M_092	136944
M_093	136946
M_094	136947
M_095	136948
M_096	136949

## Sheet: HEK293-AD, HSV1 A3G mutations
Mutation	position
M_001	30086
M_002	30090
M_003	30110
M_004	50719
M_005	50722
M_006	50723
M_007	50725
M_008	50726
M_009	50732
M_010	50734
M_011	57205
M_012	57207
M_013	57221
M_014	57226
M_015	57232
M_016	57238
M_017	57254
M_018	71602
M_019	71614
M_020	71638
M_021	71656
M_022	71662
M_023	71668
M_024	71674
M_025	71680
M_026	71692
M_027	71698
M_028	71704
M_029	71710
M_030	71716
M_031	71728
M_032	77631
M_033	77640
M_034	77645
M_035	77647
M_036	136782
M_037	136789
M_038	136799
M_039	136803
M_040	136825
M_041	136830
M_042	136861
M_043	136862
M_044	136867
M_045	136868
M_046	136873
M_047	136875
M_048	136886
M_049	136887
M_050	136888
M_051	136889
M_052	136890
M_053	136891
M_054	136893
M_055	136896
M_056	136897
M_057	136898
M_058	136903
M_059	136905
M_060	136919
M_061	136925
M_062	136927
M_063	136948
